# Supplementary material for: Anchors as Semantic Primes in Value Construction: An EEG Study of the Anchoring Effect
Source: PLoS One. 2015 Oct 6;10(10):e0139954. doi: 10.1371/journal.pone.0139954 (PMC4595290; doi:10.1371/journal.pone.0139954)
Supplement: S1 Dataset — (XLSX) [file pone.0139954.s001.xlsx]

## Sheet: Bahavior
	WTA
Subject	High	Medium	Low
1	4.875	4.1	3.325
2	9.55	8.6	6.075
3	21.175	19.3	15.475
4	12.05	11.1	7.95
5	16.95	16.6	14.7
6	11.5	9.5	8.9
7	9.05	10.2	8.075
8	11.825	8.5	5.675
9	25.8	22.2	21.975
10	21.875	17.3	13.225
11	16.4	13	12.2
12	11.85	9.7	8.85
13	17.6	13.8	13.15
14	10.95	9.9	9.9
15	14.625	14.1	13.45
16	15.65	12	9.925
17	19.025	20.3	11.65
18	6.9	6.7	6.125
19	11.725	10.7	10.325

## Sheet: P2
	Subject	FP1	FPZ	FP2	AF3	AF4	F7	F5	F3	F1	FZ	F2	F4	F6	F8	FT7	FC5	FC3	FC1	FCZ	FC2	FC4	FC6	FT8	T7	C5	C3	C1	CZ	C2	C4	C6	T8	TP7	CP5	CP3	CP1	CPZ	CP2	CP4	CP6	TP8	P7	P5	P3	P1	PZ	P2	P4
High	1	0.276368	-0.134536	-0.021519	-0.022606	0.461397	-0.389541	0.544972	1.2636	1.01222	0.71091	0.256158	0.141461	0.209985	-0.30621	-0.337095	0.608911	1.2003	1.36279	1.46218	0.013486	0.696037	0.019713	0.418581	0.166729	0.949873	0.608599	0.642387	1.01387	0.409805	0.484065	-0.061195	0.543951	0.955172	1.11891	0.986948	-0.176838	-0.537384	-0.639594	0.680847	1.10131	0.565923	0.669113	1.66754	1.12071	-0.254674	-1.18674	-0.723684	1.07761
	2	-4.0473	-3.61861	-3.96373	-3.07667	-2.36409	-0.007333	-2.23688	-2.40978	-2.28041	-2.27473	-2.06259	-2.05191	-2.08454	-2.82077	-2.29414	-1.12525	-1.81312	-2.26276	-1.2373	-0.007333	-0.928544	-1.03241	-2.58564	-2.15346	-0.84861	-0.868877	-1.93719	-2.12444	-1.96262	-1.03398	-0.604421	-0.714059	-0.685956	-0.491062	-1.73048	-2.0576	-3.65074	-2.61632	-1.23935	0.693592	1.57437	1.2868	0.379646	-1.96166	-2.55097	-4.38361	-3.22412	-1.09487
	3	-4.73573	-3.63555	-4.4354	-4.32373	-3.59366	-3.99501	-4.2027	-4.84474	-4.7599	-4.21133	-4.05426	-4.62779	-2.82153	-1.74591	-3.17195	-3.95764	-4.49227	-4.51418	-4.08411	-3.74916	-3.15009	-2.05659	-1.16064	-2.56468	-3.74134	-3.37247	-4.1369	-4.10337	-2.95514	-1.92739	-0.004896	-0.116205	-0.581443	-0.874525	-2.08021	-2.44033	-3.56299	-2.23186	-0.67975	1.70157	2.26305	3.15933	1.24851	-0.140892	-2.93102	-2.4852	-0.252125	2.0284
	4	1.75821	2.25194	1.72204	2.39524	3.56372	3.27455	3.00252	3.88265	2.7666	2.55779	2.74712	4.04669	4.3254	3.34915	2.75602	3.09984	3.88252	4.10667	4.59729	4.17731	3.92617	2.85478	3.10951	2.85768	3.29404	3.62053	4.50274	4.62308	4.31969	4.2051	4.25282	2.76424	1.87463	2.70846	3.77579	3.4071	3.80077	4.1657	3.50129	3.66228	1.4464	0.556766	2.47735	2.97786	2.70872	2.02631	3.14896	2.83349
	5	4.4569	4.30736	4.40717	5.95254	4.46636	4.42347	5.36741	6.16716	6.1093	4.6958	3.94688	3.90207	3.77306	3.36095	3.85592	4.75595	5.19298	5.07308	5.15542	5.21534	5.49419	4.013	3.11472	3.18907	3.85786	4.09234	4.45646	4.13434	4.2483	3.82378	3.49714	2.3732	1.72776	2.70691	2.95539	3.09535	3.27477	2.85908	2.79616	2.29266	0.99378	0.488335	1.42407	1.45216	2.31315	2.43146	1.92683	0.970001
	6	2.25043	3.13005	1.38247	1.95116	2.76988	3.51952	4.1651	4.24554	5.12668	4.38429	3.71074	2.60928	1.54954	1.0539	2.31299	4.48675	4.37036	4.94388	4.71978	3.48906	2.3682	2.04816	1.04522	1.49078	2.9292	3.53444	5.05784	3.32733	2.52223	2.28328	1.57406	1.01255	1.13762	2.37913	2.83516	2.31808	2.12327	2.19143	0.942529	1.45071	1.03435	1.93649	3.15899	2.24116	0.706664	0.739113	0.949528	0.704722
	7	0.169535	0.050571	-0.709701	0.862421	0.253304	-0.223889	0.108855	0.841378	1.11933	1.38216	0.946688	0.292617	-0.479869	-0.056924	-0.827353	0.352768	1.26876	1.74537	2.31497	1.76747	1.27384	0.622423	0.403946	0.558217	1.11461	1.46205	1.90669	2.23068	2.08024	1.4475	1.24094	1.07955	1.79087	1.85011	2.00085	2.03577	1.96345	1.87412	2.51593	2.62386	1.76935	3.34006	3.21093	3.20856	2.55074	2.74948	1.66413	3.419
	8	-2.31505	-3.48672	-1.49051	-1.03489	-0.382594	-0.916895	-0.544019	-0.138284	0.114357	1.38364	1.41554	2.21909	1.58057	0.668078	0.918706	0.633034	1.20656	2.26878	2.56508	2.46377	3.27916	1.61621	1.39833	1.24238	2.95296	3.36851	3.98851	2.48017	3.0482	3.73725	3.10422	1.46316	2.33222	4.82653	6.59137	5.557	3.03154	4.25742	4.13303	4.52483	3.41171	5.33482	7.10518	7.59468	5.62677	3.36581	3.17903	5.58131
	9	-2.29344	-1.62272	-2.15585	-0.306375	-0.20527	-0.631409	0.118467	1.70082	2.81877	1.89041	1.96327	1.48127	0.275383	-0.200011	-0.282559	1.6664	2.24529	3.2535	3.43255	3.17955	2.38341	1.08171	-0.019793	0.184985	1.80377	3.27677	4.65055	5.57578	5.38189	3.35978	1.49066	0.80703	0.913468	1.99635	3.71574	3.96172	5.42186	4.9509	4.22597	2.70319	1.03182	1.87166	2.16673	3.16722	4.04597	4.67088	4.50452	4.00479
	10	-1.66907	-1.80351	-1.26716	1.13958	-0.197232	0.54376	0.893901	0.823142	1.19266	0.755347	0.407146	-0.51442	-0.650397	-0.044903	0.683333	1.09404	1.21332	1.76946	1.31113	0.130727	-0.786938	-0.948563	-0.24592	1.1989	1.10944	0.716191	0.526861	-0.305206	-0.91862	-1.87137	-1.34163	-1.29568	0.905194	-0.920733	0.094905	-1.65688	-1.53503	-1.3007	-2.29233	-1.69621	-1.87162	0.29193	-0.647093	-1.5801	-2.45966	-2.86314	-2.97418	-2.62951
	11	2.84982	2.54658	2.67612	0.515262	1.91032	-0.01767	0.012857	2.46614	1.66565	2.3764	1.34563	1.03577	2.01256	1.20991	0.616723	0.614158	0.184648	1.42263	2.44057	0.899954	0.690811	1.05077	1.15674	0.491074	0.264182	0.049989	1.30575	0.922366	1.06093	0.705247	-0.133769	0.94522	-0.065631	0.557505	0.967626	1.1253	0.59493	0.530968	0.014308	0.611896	0.810967	0.517421	0.714022	0.791731	1.12515	-0.851539	-0.630054	1.05621
	12	-3.69307	-4.32076	-5.02824	-2.98604	-4.3971	-2.29842	-1.36121	-0.814363	-0.465306	-0.82575	-2.33313	-2.60004	-3.0297	-4.17141	0.013133	0.885153	1.12249	1.47803	1.34476	0.468301	-0.350262	-2.00685	-2.67934	2.46237	2.97056	3.80592	3.28686	3.69932	2.49855	1.46666	0.529459	-1.00849	7.57797	6.51894	5.40212	4.80082	4.38898	4.41456	3.65593	2.90345	1.80258	12.0759	8.9212	7.03362	6.14605	4.99773	5.30024	5.04025
	13	0.584874	1.30398	1.50389	2.55764	0.614882	1.30739	2.9092	1.89924	2.91869	4.52896	1.89297	1.72793	0.935764	2.01607	0.025708	2.96539	2.89033	4.37906	5.24541	4.32985	4.60466	2.59619	1.40713	1.18256	3.69322	4.44683	7.28144	6.46163	4.98077	5.49332	3.71429	1.95686	1.34913	4.40839	5.67012	8.02415	4.27098	5.52778	6.46255	4.42389	0.715494	4.2469	4.23083	8.11972	7.0411	5.83729	7.50808	8.14192
	14	4.51801	6.27076	4.02563	5.27972	6.31203	4.00063	4.88737	5.80519	7.15172	7.45838	6.78891	5.89665	6.06044	4.81289	3.64818	4.70971	6.15543	7.30849	-0.058556	7.12046	6.29819	5.60687	4.1482	2.76881	3.48844	4.74991	-0.058556	7.89298	6.84518	5.95532	4.49671	3.83489	2.03561	2.68287	4.35325	5.59191	6.96892	5.91859	5.16823	3.64423	1.73849	0.429957	1.71601	2.21875	4.70498	5.61784	5.08491	3.56398
	15	3.82427	3.75977	4.39018	5.61989	5.74412	3.65587	5.35816	6.34017	7.09105	7.24939	6.58492	6.99663	5.23538	3.42075	3.69659	5.11304	7.17473	7.92487	8.3858	7.55582	7.12964	4.96281	3.6424	3.41075	5.18187	6.28631	7.59446	8.66104	7.69019	5.94006	4.57334	2.98063	3.02461	4.3697	6.85218	7.94666	8.07811	6.74252	5.34759	4.47417	1.13183	0.848506	4.67469	4.97985	6.95932	6.74846	5.80015	4.65136
	16	-0.007019	-0.42442	-1.11282	0.727597	-0.254291	0.207231	1.00452	1.02125	0.979702	1.197	0.604393	0.132145	-0.475436	-1.39125	-0.163634	0.574701	1.05458	1.03095	1.04977	0.250346	-0.045715	-0.634097	-1.36691	-0.425113	0.241256	0.632615	0.92128	0.360951	-0.063892	-0.335257	-0.860327	-1.71622	0.245789	0.511306	0.44423	0.596755	0.547216	0.41234	-0.103471	-0.721752	-2.22529	1.60997	1.5726	1.28733	2.10439	1.85657	1.63784	1.6483
	17	-3.76607	-2.50556	-1.07956	-2.4376	-1.53499	-1.0331	-0.907738	-1.20695	-2.66087	-1.28502	-0.909612	-0.631573	-1.302	-0.894383	-0.711985	-0.41113	-0.362303	-0.211392	-0.139101	-0.238122	0.232663	0.39548	-0.238122	-0.523551	-0.011254	0.175845	-0.001212	-0.243586	-0.111742	0.44712	1.17356	-0.238122	0.041723	0.593244	0.765902	-0.241804	-1.43717	-1.02348	0.068359	1.70475	4.04687	1.19384	0.512881	0.512209	-0.720104	-1.84905	-1.64601	-0.238122
	18	2.65661	2.71234	2.85655	4.19924	3.68195	1.9828	3.15809	4.23556	5.08499	5.72515	5.6471	4.93744	4.28126	3.79536	1.12427	3.16262	4.3907	5.15268	5.59251	4.93358	4.62199	3.63054	3.16272	-0.327544	0.926614	2.79946	3.52068	3.1018	3.15985	2.76966	2.75125	2.3655	-2.31167	-0.051657	1.80932	2.61321	2.12287	2.0124	1.82619	1.50996	0.88948	-2.32634	-0.214377	0.347784	1.64627	1.42287	1.12671	0.504211
	19	1.33825	1.04634	1.78297	1.17155	2.15995	2.20156	2.06607	2.30483	2.36145	3.15282	2.79303	3.35768	3.41445	3.07306	0.515172	1.50436	2.28902	2.61929	3.14993	3.50483	3.77117	2.20679	2.63541	0.279463	0.859393	1.31548	0.505599	1.71752	2.42008	3.13571	2.49462	1.66519	-0.283333	0.396615	0.875661	0.061451	-0.108803	0.266055	1.62968	1.73992	1.5803	0.911164	0.426477	0.468903	-0.522996	-1.05645	-0.217924	0.788094
	Subject	FP1	FPZ	FP2	AF3	AF4	F7	F5	F3	F1	FZ	F2	F4	F6	F8	FT7	FC5	FC3	FC1	FCZ	FC2	FC4	FC6	FT8	T7	C5	C3	C1	CZ	C2	C4	C6	T8	TP7	CP5	CP3	CP1	CPZ	CP2	CP4	CP6	TP8	P7	P5	P3	P1	PZ	P2	P4
Low	1	0.105782	-1.28112	-0.17626	-1.37543	-1.39015	-0.588455	-0.847652	-1.04509	-1.63808	-2.21844	-2.16458	-2.1293	-1.829	-2.17726	-0.768965	-0.853338	-2.11584	-2.51286	-2.69472	-3.23808	-2.9355	-1.56469	-1.54614	-0.756628	-1.6825	-2.04874	-3.23446	-4.29669	-4.27468	-3.31545	-2.88893	-1.50134	0.457887	-0.475889	-2.15939	-3.85805	-5.05003	-4.91819	-2.89303	-1.81633	-1.50262	-0.218172	-0.350361	-1.04237	-3.70796	-4.13176	-4.21835	-2.84027
	2	-5.23257	-4.2583	-3.7439	-2.93106	-2.42941	-0.583243	-1.48879	-1.59692	-1.35777	-1.39399	-2.00313	-2.07955	-2.1382	-2.04677	-2.02581	-1.06534	-1.14255	-1.23124	-0.586946	-0.583243	-0.823806	-0.91737	-0.72598	-1.8104	0.411666	-0.400058	-1.2288	-1.62614	-1.5071	-0.532834	-0.391216	0.855157	0.073189	0.379693	-0.964262	-2.11613	-3.28444	-2.26419	-0.310087	1.20514	2.48304	1.26754	0.874968	-1.12756	-1.65643	-3.40079	-2.64712	-1.69322
	3	-5.87114	-6.17147	-6.05468	-6.98058	-7.13501	-5.60755	-6.58308	-7.94489	-8.0007	-8.0268	-7.88555	-7.37502	-6.00183	-4.93511	-4.77438	-6.19911	-7.54005	-8.10756	-7.77952	-7.306	-6.45056	-5.03935	-3.92428	-3.52345	-5.59492	-6.51352	-7.48247	-7.5222	-6.40937	-5.26108	-3.69081	-2.4471	-1.17913	-3.23725	-4.82838	-6.24463	-6.81372	-5.36822	-3.83454	-1.41132	0.165454	2.50289	-0.265244	-2.78702	-5.50228	-5.38969	-3.4656	-0.482422
	4	-0.22532	0.64463	-0.200032	0.821679	0.918463	1.6302	2.82713	1.58263	0.966627	0.649734	0.304473	0.419647	1.36435	1.56296	1.45867	1.68695	1.56939	0.682324	1.47584	0.89236	0.330766	1.33993	1.18996	0.217061	1.03936	1.21992	1.63874	2.27096	1.8737	1.70871	0.873055	0.906741	-0.390588	0.129593	0.636858	1.7132	1.57848	1.77865	1.25618	0.828899	0.389252	-0.821004	0.090057	0.582258	0.980045	1.47553	1.4321	1.25637
	5	6.2943	7.477	6.20847	4.48688	4.54394	3.02806	2.98536	3.09063	3.00075	3.21027	3.34581	3.31319	2.25182	2.58959	2.92045	3.08103	2.16793	2.49028	2.20204	2.00741	2.76851	2.24333	1.89804	1.7481	1.84907	1.49862	1.68755	1.35591	2.10563	2.1684	1.14043	0.675933	0.897481	0.451315	0.689572	1.58802	0.875208	0.490644	0.317766	0.064183	-0.568889	-0.310719	0.072717	0.05318	0.122428	0.238756	0.13956	-0.342245
	6	1.48018	1.17784	0.225948	1.22503	0.227323	1.86789	1.84551	1.93614	1.64878	0.610173	0.737887	0.579002	0.054668	0.220764	1.41213	1.25972	1.72678	1.25738	0.70382	0.461296	0.495779	0.470601	0.326299	1.13023	2.11724	1.41792	1.20694	0.551696	1.15369	0.617437	0.646763	0.336771	1.35932	1.7118	1.4157	1.32298	0.760472	0.6553	0.869464	1.00069	0.227045	1.26703	1.64893	2.11569	2.22205	1.73847	0.934431	0.941896
	7	-3.19331	-3.45332	-2.9989	-2.21846	-3.03173	-2.71167	-2.69496	-2.78042	-2.18973	-2.09411	-2.10092	-2.02062	-1.19195	-1.46077	-2.31321	-2.20928	-2.2139	-1.59628	-0.807652	-0.771471	-0.620237	-0.398585	-0.362466	-1.57519	-1.25529	-1.21401	-0.917094	-0.071287	0.267124	0.199116	0.336227	0.272216	-0.726137	-1.0126	0.359088	0.70882	1.06837	1.51982	1.43011	1.41301	1.58926	0.870567	1.42668	2.19492	2.04126	2.29785	1.82328	2.91616
	8	-5.66882	-4.64144	-3.92597	-4.38061	-2.93996	-3.66511	-3.64032	-2.59914	-3.04847	-2.92161	-2.00577	-1.30577	-0.943319	-1.44482	-2.39566	-1.80673	-1.08505	-1.05597	-1.21538	-0.017459	0.733547	0.268317	-0.314365	-0.738319	0.139435	0.585503	0.796721	-0.621466	0.130078	0.524051	0.516725	-0.318188	0.16247	1.51578	2.64485	1.04432	0.30126	0.881702	1.9522	3.07241	2.51127	3.69473	3.69979	4.6956	1.42022	-0.089955	0.24435	3.63426
	9	-4.22482	-2.7517	-2.33653	-0.876756	0.280517	0.460832	2.25144	2.47037	2.20964	2.85981	2.55958	2.41821	1.49291	0.559527	2.3497	1.81885	4.00508	4.60537	4.23764	3.86771	3.70359	1.50046	0.952698	2.26267	3.1494	3.67799	4.59561	4.28767	3.84438	3.29334	2.01786	1.25723	2.994	3.58909	3.85708	3.79004	2.94552	2.57292	2.62243	1.81445	0.678025	3.69619	3.66387	3.85828	3.18908	1.93917	2.07954	1.9598
	10	-2.52427	-3.1058	-2.48645	-0.16944	-0.583948	-2.04292	-0.106548	0.279039	0.351182	1.35323	0.933219	-0.208616	-1.1951	-0.66898	-0.904568	0.111279	0.911087	0.809451	1.69739	0.48794	0.010139	-0.220414	0.684264	0.803535	-0.693541	0.631299	-0.238543	0.526399	-0.130872	-1.32505	-1.9166	-1.55387	-0.018752	-0.459467	-0.818133	-0.369244	-0.258341	-1.02883	-1.78244	-1.19051	-2.36584	0.418672	0.073031	-0.468339	-0.548914	-1.28208	-0.936121	-0.733304
	11	2.54567	0.463386	0.176984	0.388253	-0.460302	-0.214841	-0.231853	-0.519046	0.135587	0.522331	-0.4203	-0.856451	-0.204213	-1.0382	-0.220923	-0.772453	-0.752658	-0.404022	-0.021118	-0.504697	-1.13865	-1.33409	-1.06889	-0.770104	-1.02074	-1.09572	-0.418114	-0.722555	-1.07981	-2.20004	-2.18864	-0.994472	-1.72582	-1.49802	-1.16031	-0.773084	-1.32762	-1.14939	-2.27179	-1.87588	-1.5882	-1.72761	-1.36963	-1.31206	-1.51208	-2.36406	-2.89779	-2.49105
	12	-3.90156	-4.05046	-5.10594	-2.96553	-4.27618	-2.64433	-1.95109	-1.32054	-0.542336	-1.63189	-2.30191	-2.39186	-2.32439	-3.49782	-1.51213	-0.378911	0.089192	0.204732	0.323621	-0.364155	-0.436697	-1.38642	-2.48809	0.931868	1.16397	2.9681	2.93148	3.79276	2.35655	0.968823	0.139182	-1.29887	4.79166	3.28571	4.16126	4.67504	4.46512	4.56341	3.00875	2.12328	1.09677	8.86478	6.53383	5.83981	6.47088	5.39363	5.7335	4.16928
	13	0.293544	1.30189	0.770126	3.80636	0.072846	2.8904	4.43978	4.24783	5.37391	3.58004	3.2433	2.63995	2.78477	0.738202	3.25856	4.47694	4.29503	6.47483	6.47071	5.74701	3.00927	1.23569	-0.83845	2.9225	4.32206	6.54766	6.16611	7.94703	5.83953	4.41853	1.36977	1.46977	2.46665	3.96483	6.95062	9.67024	6.17873	6.65912	5.40912	3.96765	2.04939	4.61035	4.60424	7.50653	7.53432	6.79258	7.38665	7.92877
	14	2.59464	2.58181	2.04441	2.43554	2.36978	2.31985	2.74756	2.24125	2.02638	2.17441	2.29411	1.91548	1.45398	1.18507	1.66563	2.02185	1.99564	2.3103	1.01902	2.18869	2.07157	1.56661	0.79364	1.60419	1.5699	2.16003	1.01902	2.96364	2.50322	1.55557	0.705239	-0.148202	1.07614	1.24175	1.42096	2.46046	2.84743	1.96643	0.707075	0.190106	-1.77028	1.2206	1.30906	1.35801	1.79668	2.12742	1.82609	0.000861
	15	-1.85872	-2.27797	-2.2413	-0.905168	-1.08835	-1.24366	-0.535196	-0.478887	-0.140502	0.686276	-0.232705	0.765643	0.727511	-0.027008	-1.17609	0.039538	1.07381	1.65292	1.42338	1.77961	1.41494	0.774408	0.17042	-0.027048	0.787762	1.74767	2.30292	2.31073	2.17457	1.8824	1.50602	0.816712	0.543334	1.78651	2.91793	3.18642	3.50092	3.4053	2.82438	2.0912	1.45812	1.67177	3.22928	3.42643	4.8427	4.70096	4.40505	3.4489
	16	-0.280742	-0.76563	-0.951607	-0.192175	-1.29173	0.316213	0.222443	-0.117942	-0.157965	-0.535078	-1.18324	-2.13913	-1.59675	-2.10658	0.315319	0.218833	0.33222	-0.186392	-0.68836	-1.55922	-1.92849	-1.95913	-2.07359	0.754152	0.497172	0.234928	-0.27915	-1.29235	-1.70517	-1.80828	-2.06298	-2.36082	1.58344	0.870758	0.065155	-0.415956	-1.3516	-1.79116	-1.71228	-1.7532	-2.36448	2.26642	1.21307	0.493722	0.365525	-0.092585	-0.966269	-0.876938
	17	-0.070566	0.568826	1.83303	1.29702	1.5922	1.98886	1.67746	1.42579	0.330971	1.51432	2.40239	2.61943	1.30562	1.8003	1.64441	2.00946	1.81014	2.0428	2.20141	-0.372269	2.50705	2.28533	-0.372269	0.798952	1.67425	1.97739	1.66572	1.55468	1.83994	1.79404	2.06914	-0.372269	0.801103	1.21336	1.86812	1.07205	-0.090918	0.689267	0.97628	1.62172	2.85396	0.966351	0.482936	1.01548	0.203962	-1.13317	-0.751143	-0.372269
	18	0.88984	1.0235	1.48319	0.595538	2.22728	0.193767	0.252789	0.689168	0.962416	1.78495	2.30719	2.38004	2.43281	2.43986	-0.276525	0.21677	1.40569	1.56355	1.22791	1.3722	2.08467	1.80185	1.96165	-1.16221	-0.45614	0.649527	1.06301	-0.506995	0.060054	0.611631	0.913064	1.19731	-2.01989	-1.03539	-0.071632	0.128472	-0.678723	-0.524908	-0.269481	-0.008566	1.13721	-2.03042	-0.81613	-0.514247	-0.000104	-0.298502	-0.415851	-1.00223
	19	0.382837	1.43973	1.93954	0.373075	1.19847	-0.661179	-0.162908	0.829	1.01025	1.3747	1.45504	0.920654	0.335672	-0.201914	0.332576	0.361492	0.873291	0.78112	0.931811	1.11503	1.46926	-0.088011	-0.614108	-0.92605	0.359764	1.02428	3.33145	1.3276	1.1218	0.611414	-0.097954	-1.05309	-0.084844	0.086858	0.704965	1.00212	0.181783	-0.249897	-0.535688	-0.515838	-0.924217	1.78796	0.971133	0.972561	0.037828	-0.427403	-0.275532	-0.375537
[truncated: 12 more columns]

## Sheet: LPP
	Subject	FP1	FPZ	FP2	AF3	AF4	F7	F5	F3	F1	FZ	F2	F4	F6	F8	FT7	FC5	FC3	FC1	FCZ	FC2	FC4	FC6	FT8	T7	C5	C3	C1	CZ	C2	C4	C6	T8	TP7	CP5	CP3	CP1	CPZ	CP2	CP4	CP6	TP8	P7	P5	P3	P1	PZ	P2	P4
High	1	-3.2347	-2.50417	-2.11	-3.95448	-2.37261	-2.33007	-2.00558	-3.21935	-3.96244	-3.80284	-2.79583	-2.65741	-0.674988	-0.68229	-2.34254	-1.96784	-3.33064	-3.21036	-3.09858	-2.96388	-0.672641	-0.580935	1.36629	-1.26483	-0.976489	-2.84605	-3.18485	-0.951846	-0.295787	0.114105	-0.76937	1.46224	2.05818	-0.176133	-1.15614	-0.893961	0.583796	0.207543	3.10803	2.88032	1.47804	0.76903	1.29696	1.62756	1.31939	3.05953	2.60743	3.71389
	2	-1.68633	-3.08656	-3.28704	-2.3397	-1.2988	0.071238	-1.30333	-1.58355	-1.26831	-0.947723	-0.471162	-0.494402	-0.587503	-0.633811	0.421123	2.11401	0.109971	-0.539067	1.56068	0.071238	2.29186	2.06426	-0.400862	0.450346	3.08081	2.98525	1.9215	2.08522	2.40387	2.92162	3.06942	1.79692	2.0629	3.60378	3.05514	4.22106	3.1874	3.74111	3.97907	3.97037	2.97726	2.36618	3.43576	4.03693	4.35322	4.93603	5.44452	3.83987
	3	-5.46062	-5.05299	-4.18562	-5.03209	-4.22145	-5.202	-4.80306	-5.54047	-5.50111	-4.79475	-4.57139	-4.96279	-4.06313	-3.25934	-3.60334	-4.34975	-5.23532	-5.25049	-4.73687	-4.76787	-4.60502	-3.46901	-2.89866	-1.7363	-2.72697	-3.03483	-4.32768	-4.65573	-3.77236	-3.05162	-1.94356	-1.77959	1.24248	0.173627	-0.798674	-1.31343	-3.23537	-2.27379	-1.03764	0.886788	0.72762	5.15546	3.53804	1.84982	-0.156713	-0.903252	0.688031	2.13987
	4	-1.84609	0.085686	-1.92855	-0.76146	0.760317	1.54805	0.677124	1.66393	-1.11163	-1.48382	-1.4638	0.796987	1.10634	0.999443	1.5941	1.62518	1.72792	1.1279	1.97303	0.589652	0.864452	0.253054	1.87052	2.22359	1.06417	2.00228	3.09669	2.61879	1.1619	2.50505	3.43951	2.04202	1.60123	2.78171	3.15987	2.50733	3.00113	4.24666	3.10527	3.98511	1.33389	1.42486	3.85385	3.7849	3.3904	1.92119	3.13666	3.48328
	5	-1.35831	-1.37647	-1.07151	1.61453	-0.70941	1.13728	2.61504	2.41617	2.24141	0.109234	-0.837915	-0.932312	0.211144	0.784816	1.81729	4.05586	2.68725	2.20428	2.05757	3.23548	3.77813	1.87063	1.40939	2.98843	3.49433	3.94407	3.4418	2.36556	3.63761	3.31312	2.58032	2.71841	3.41631	3.85436	2.74517	2.97695	2.85765	2.41726	3.39129	3.21743	2.89542	3.14685	3.79772	3.16533	3.76053	3.73707	3.17884	2.36409
	6	-1.65906	0.41989	-1.62688	0.119802	1.19692	1.93189	1.33018	1.2725	2.27056	2.5779	1.42324	1.31771	-0.168134	-0.942655	1.69494	2.60374	1.75799	2.94804	2.76321	1.76685	0.183983	1.21008	0.005265	1.09586	2.11885	2.5871	4.09973	2.4844	1.54203	1.5541	1.18446	1.03533	2.22005	2.84129	2.89686	3.06421	3.91979	2.67779	1.14853	1.82178	1.20866	3.38028	4.58847	3.91783	2.27207	2.78624	3.09161	2.77066
	7	-5.8967	-6.69186	-6.24539	-4.69221	-4.80241	-4.18639	-3.8844	-3.89996	-3.68133	-3.99009	-3.13806	-3.70696	-4.38063	-3.41568	-4.82016	-3.06721	-2.19839	-2.41182	-2.12087	-2.45605	-2.35768	-2.47212	-1.60819	-1.18169	-0.935094	-1.4426	-1.4004	-1.44281	-1.22398	-0.949667	-0.151688	0.943696	1.07523	0.498051	1.02007	0.77009	0.227241	0.98281	2.85661	4.47177	3.12407	4.26726	3.73695	3.60318	3.01424	3.39408	2.42822	5.72135
	8	-8.98401	-7.92314	-5.17333	-4.06786	-2.9749	-3.91819	-3.41954	-1.89567	-1.09814	2.59883	2.90931	2.4526	1.06661	0.763529	0.04509	-0.413772	1.94018	5.05158	5.3245	6.03277	6.87749	4.31058	4.63078	1.51377	4.56607	5.34062	9.20783	8.95363	11.1691	10.456	9.15459	5.12962	4.31596	8.99943	14.3267	15.5448	14.5233	15.7359	14.1177	12.5734	8.86227	8.75308	11.31	12.4113	15.7345	17.5144	17.6529	17.4962
	9	-15.947	-13.4447	-14.0279	-9.19394	-7.04525	-6.10847	-4.88886	-3.98694	-1.53688	-2.25724	-2.03471	-1.97447	-2.70775	-1.53593	-2.28102	-2.63724	-2.10859	0.550497	0.767386	0.527463	0.887314	0.253689	-0.450137	-0.532787	-0.051643	1.44802	3.69269	5.03337	5.48453	3.05779	2.12393	1.64855	0.97785	1.42658	4.6582	5.82993	8.38185	7.24423	5.56843	3.6018	2.88075	2.79149	2.88887	4.7882	7.17061	8.84837	8.11126	6.00958
	10	0.610046	0.791918	1.02311	4.07327	2.53633	1.70133	3.4914	4.12467	4.42043	4.00202	3.71153	2.90041	2.36118	2.24556	2.11211	4.3701	4.98638	5.46032	4.65153	3.45424	2.72469	2.63449	3.69733	3.80073	4.44288	4.82875	4.14318	2.84584	2.31857	1.25092	2.37806	2.24161	3.4887	2.96682	3.69942	2.57074	2.25362	2.28897	1.52538	2.77411	1.53147	3.29016	2.8211	2.54428	1.20168	0.772388	0.11985	1.2373
	11	0.799652	0.23767	1.70858	-1.29487	0.990944	-1.87403	-1.79656	1.31138	0.539653	1.28474	-0.359855	0.575017	1.02885	1.41685	-0.970975	-0.12802	-0.691078	0.912946	1.41897	-0.373454	0.582708	1.29107	1.40621	-0.191298	0.187406	-0.797738	1.02719	0.568808	1.44507	2.04498	1.68407	2.40003	0.572503	1.26013	1.75777	1.96215	2.03138	2.5092	1.20254	3.06393	4.63462	1.81286	1.81099	1.84385	2.13458	1.33407	1.49571	3.70374
	12	-9.27895	-10.6282	-10.5217	-9.07805	-10.0218	-6.30873	-6.17278	-6.97336	-6.62242	-7.36476	-8.75905	-8.22408	-7.6196	-7.96635	-3.30716	-3.56105	-5.003	-4.80797	-5.48868	-6.3986	-6.44127	-6.96577	-5.50115	0.298858	-1.39146	-2.06201	-2.06197	-2.19409	-2.97994	-3.03866	-2.92029	-3.49844	5.51835	4.28488	2.86783	2.1235	1.76148	1.41979	1.14305	1.32351	1.03317	10.0897	7.52053	5.99244	6.19337	5.78066	5.43447	4.84414
	13	-2.0826	-1.32263	0.956964	0.011272	-1.02204	-0.054021	3.07932	1.97225	2.06756	3.07043	1.36264	-1.47008	0.062961	-0.211262	0.708181	3.11575	2.92539	3.87305	4.41766	3.11865	2.91996	-2.42653	0.880039	2.0364	4.56392	4.36596	6.27387	3.9297	3.87373	2.59059	0.635585	0.646876	2.57388	4.46961	5.71359	7.35719	4.75511	4.15205	4.70311	2.92503	-0.497131	5.43649	5.40991	7.02906	5.63827	4.942	5.75928	5.95273
	14	-4.92628	-2.75321	-4.66035	-4.47286	-2.63502	-3.37821	-2.34695	-3.1221	-2.41194	-2.4036	-2.35996	-1.67267	-0.050875	-1.67752	-1.67807	-1.40759	-1.30345	-1.11558	-0.867355	-1.37165	-0.259284	0.050664	-0.528042	-0.922301	-1.38586	-0.896539	-0.867355	0.432179	-0.345582	0.464109	0.005942	0.337518	-0.508896	-0.746255	0.79699	1.33397	2.17951	1.14038	1.32562	0.49078	-0.66033	-0.477112	-0.140829	-0.396102	1.80878	2.8853	1.84835	0.038366
	15	-1.14599	-2.59375	-1.15457	0.820802	-0.868812	-0.675421	0.889526	1.6099	2.53513	1.78464	-0.141645	1.15671	0.648896	-0.602385	-0.557841	1.08897	3.11392	3.5394	3.56621	2.80959	3.0604	2.22133	1.72516	0.444621	2.18544	2.951	4.36439	5.6063	5.28338	4.33504	3.92058	2.41757	2.11503	2.671	5.27961	6.7151	7.59969	7.01856	5.84816	5.81483	2.46301	-0.42662	4.35207	4.81138	7.95826	8.69853	8.36376	7.76721
	16	-0.113346	-0.329116	-1.16931	0.596336	0.111396	0.013481	0.965618	1.00403	1.108	1.2846	1.1351	1.17994	0.735582	-0.501315	0.723914	1.55119	1.95065	2.01719	2.033	2.02327	2.04946	1.37596	0.261033	1.24368	2.2706	2.91609	3.5605	3.26055	2.9335	2.90252	2.36977	1.64355	2.59163	3.89045	4.19065	4.45677	4.27448	4.34019	4.28815	3.98324	2.83248	4.54222	5.62685	5.58419	6.35109	5.34345	5.37721	6.35297
	17	-9.61124	-7.81262	-5.42529	-10.9298	-10.0666	-7.50834	-8.47929	-9.5251	-13.8594	-10.6066	-9.28808	-8.82069	-10.0404	-6.96574	-6.16242	-6.87692	-7.61764	-8.43558	-8.84873	-0.220019	-6.41375	-5.71289	-0.220019	-5.42814	-5.63129	-6.45548	-6.8672	-7.94752	-7.2817	-4.42688	-2.93283	-0.220019	-4.05686	-4.36052	-4.09869	-6.001	-8.17641	-8.16397	-4.04887	-0.756944	2.48632	-1.12485	-4.89188	-5.19166	-6.5358	-6.70796	-4.98478	-0.220019
	18	1.65105	0.620203	-0.126309	-0.161928	-1.2953	0.196101	-0.316161	-1.79387	-1.9928	-1.75398	-1.76264	-2.15841	-0.369922	0.826838	-0.064072	-0.312433	-1.03989	-1.34273	-1.2882	-1.20322	-1.28502	0.344797	1.49043	-0.085754	0.17907	-0.475715	-0.963034	-1.09425	-0.633855	-0.033347	1.16013	1.81368	-0.439407	0.13162	0.23235	0.068441	0.479514	0.056152	0.095543	1.33956	2.21892	-0.385991	0.04652	0.205911	-0.587529	0.099909	-0.106904	-0.143919
	19	-0.998026	-0.945142	0.280935	-1.01579	0.08679	-0.660573	-0.527303	0.072421	0.567074	1.51331	1.65429	1.34765	0.537633	-0.212387	-0.605491	-0.23818	0.119476	0.395754	1.25532	1.95622	2.14492	0.34076	0.35144	-0.503927	0.223594	0.537394	1.06363	1.64747	1.44702	1.52463	1.59093	0.679806	0.305441	0.622762	1.50935	1.90212	2.19443	0.593875	2.51196	2.67468	2.14819	1.88406	1.6881	1.69115	2.69552	3.14461	2.72612	2.87592
	Subject	FP1	FPZ	FP2	AF3	AF4	F7	F5	F3	F1	FZ	F2	F4	F6	F8	FT7	FC5	FC3	FC1	FCZ	FC2	FC4	FC6	FT8	T7	C5	C3	C1	CZ	C2	C4	C6	T8	TP7	CP5	CP3	CP1	CPZ	CP2	CP4	CP6	TP8	P7	P5	P3	P1	PZ	P2	P4
Low	1	-3.48249	-3.6886	-4.38202	-5.20797	-4.21368	-1.97734	-2.71367	-4.24644	-5.05216	-5.45057	-4.31726	-4.26118	-2.25466	-2.66392	-2.59333	-2.74076	-5.90137	-5.54102	-5.69761	-4.89238	-3.32109	-1.65556	0.11929	-1.15855	-2.44897	-4.71495	-6.04781	-5.71762	-4.00412	-2.18998	-3.49296	0.280528	0.496945	-0.394519	-2.73435	-3.65955	-3.3771	-3.58507	-0.281748	0.525568	0.291863	-0.205225	-0.709497	-0.081018	-2.28316	-0.268317	-1.20473	0.130396
	2	-4.65947	-5.17696	-4.70798	-3.24481	-2.4966	0.132059	-1.06719	-1.26432	-0.77086	-0.993456	-1.57506	-1.71887	-1.82252	-2.18172	-1.21028	0.227529	-0.042851	0.242561	0.765243	0.132059	0.775227	0.541602	-0.465614	-1.26343	3.67529	2.78945	1.85892	1.63849	1.73653	2.20611	0.966299	1.81969	2.20455	3.6376	2.93658	3.20456	2.27358	2.89518	3.82688	3.84292	3.2831	1.50569	4.29452	4.29706	4.65181	4.51592	4.02438	2.37467
	3	-5.65112	-5.59548	-4.49425	-5.62213	-5.3245	-3.89945	-4.41172	-5.72555	-5.78817	-5.85364	-5.5438	-5.06906	-4.07788	-3.35635	-2.82333	-3.75367	-5.13059	-6.07246	-5.67989	-5.47287	-4.41393	-3.38191	-2.37044	-1.00912	-2.40231	-3.44715	-5.14931	-5.57421	-4.59852	-3.60512	-2.54451	-1.14999	2.0123	0.473554	-1.26397	-3.89099	-4.57358	-3.4126	-2.03158	0.259624	1.54527	6.03522	3.77419	0.832218	-2.80285	-2.61907	-1.03127	1.51828
	4	-2.48213	0.585906	-1.02215	-0.783231	0.681167	1.4613	2.7062	1.279	-0.32258	0.050377	-1.22585	-1.40755	0.550792	1.3843	1.2078	1.58119	1.30414	-0.957966	0.568591	-0.726691	-1.72363	0.17325	1.10975	0.201194	-0.454777	0.572986	1.13919	1.7442	0.89925	1.1569	-0.119892	0.984968	-0.083067	0.032023	-0.109222	1.7113	1.76665	1.74555	1.016	-0.025587	0.311279	-0.674978	0.353601	1.18863	1.91985	1.78882	1.75057	1.00926
	5	3.66479	5.53622	3.84644	2.4046	3.4185	1.99248	1.20553	1.18997	0.883611	1.29565	1.91929	1.90015	0.585111	1.05607	2.16192	2.4184	1.01063	0.978901	0.508124	0.334855	2.18036	0.881491	1.08161	1.75735	1.64884	1.1203	0.151428	-0.06504	1.35884	2.03532	0.347993	1.05692	1.88345	1.00849	1.32528	0.786297	0.256455	-0.321013	0.164494	0.657811	0.842667	0.843128	0.964846	0.346177	-0.430884	-0.487462	-0.438419	0.282199
	6	-1.94799	-1.161	-2.83218	-2.25623	-0.993461	1.56461	1.93508	1.99187	2.7001	1.95426	0.815423	0.998039	-0.102885	-0.452902	0.510136	1.82939	2.21592	2.61035	2.36947	2.10209	0.999493	1.31063	-0.061332	1.55106	3.44241	2.87328	2.88664	2.91381	2.27805	2.4963	1.58364	1.08663	2.09651	2.99219	2.92662	3.80326	2.45715	2.75332	2.12198	2.63496	1.06857	2.46664	2.78921	3.57187	3.39037	2.7192	2.6072	3.0936
	7	-5.09352	-5.23011	-4.72838	-3.83621	-4.2436	-3.55869	-3.24576	-3.9923	-3.54448	-4.53227	-2.96935	-2.28875	-1.02115	-2.17775	-3.33968	-2.39853	-2.86139	-2.79542	-2.88586	-1.92827	-1.05297	-0.541657	-0.273243	-0.321992	0.197759	-0.936136	-1.53346	-1.33359	-0.24592	0.716778	1.394	1.64744	1.66167	-0.058465	2.50818	1.98929	1.39142	2.94991	4.05808	4.23372	4.91339	4.35661	4.87305	6.01143	4.84405	4.94724	4.63216	7.0224
	8	-8.32541	-6.70786	-4.75705	-4.62759	-2.61002	-5.37705	-4.89854	-1.47013	-1.61114	-0.39546	1.5483	1.93232	1.53107	0.754324	-2.48312	-1.37421	1.24186	3.16886	3.31157	6.60923	7.48981	5.92688	4.51838	0.231601	3.09526	5.26141	7.108	6.99773	9.57645	9.04341	8.5366	4.88774	1.85921	6.81283	11.3812	12.2834	13.1264	14.229	14.8263	14.4872	10.0472	7.78604	9.77128	13.0059	13.8226	16.814	17.4825	19.0184
	9	-14.5117	-10.985	-11.0465	-5.38224	-3.83844	-2.36114	0.152994	1.1244	-0.033522	2.56827	1.81289	2.51225	1.53637	0.743972	0.531809	-0.254009	4.34911	5.9444	5.42758	5.66928	5.63248	2.59268	2.07217	2.70016	4.08525	4.83371	8.31489	7.92704	6.94727	6.09204	4.00357	3.31545	3.84606	4.98316	6.83725	8.88727	9.21943	8.2153	7.64126	5.58267	3.25983	5.15376	5.9216	7.1412	8.39368	10.2167	9.3596	7.36535
	10	-3.4635	-4.11013	-5.41017	0.152376	-1.54599	-2.29271	0.839577	1.85683	1.53804	2.38409	1.7557	0.316934	-0.98316	-1.2768	-0.530298	1.87175	3.11555	2.45592	3.32695	1.76526	1.36854	0.957818	1.67754	1.53033	1.63408	3.04165	1.82515	2.24929	1.51188	0.406442	0.156593	0.071916	1.57107	0.124541	2.48655	2.39529	2.65142	1.77917	0.649422	1.67643	-0.571823	2.57041	3.7033	2.79821	2.4965	1.59756	1.40159	2.70129
	11	-2.49917	-4.27937	-2.6388	-3.39765	-3.4009	-4.18123	-4.09842	-3.9603	-3.31804	-2.65276	-4.4105	-4.43358	-3.11787	-2.44886	-3.84993	-3.49516	-3.97031	-3.18313	-2.79012	-3.10273	-3.76066	-3.50072	-2.45493	-3.14201	-3.5108	-3.48749	-2.20408	-2.89193	-2.74139	-3.65602	-3.37436	-1.83343	-3.34185	-3.17334	-2.9882	-1.98722	-2.0293	-1.69389	-3.02212	-2.06822	-2.55298	-2.32642	-2.00377	-1.85828	-2.48067	-2.62962	-3.22472	-2.7668
	12	-10.5932	-12.2758	-12.9605	-9.91448	-11.8307	-6.9763	-6.48406	-7.55292	-7.7532	-9.19253	-10.4006	-10.0376	-8.71103	-8.23606	-4.73288	-5.00679	-5.78404	-5.94717	-6.53501	-8.11196	-8.06721	-7.03538	-6.99075	-1.32907	-2.51834	-2.81909	-2.61956	-2.40019	-3.97727	-5.52466	-4.28951	-4.124	3.91427	1.7162	1.39381	1.17592	1.63427	0.518921	0.19692	-0.168474	-0.265424	7.61229	5.69466	4.48352	5.41657	4.96613	4.89178	3.26498
	13	0.846247	2.53069	0.800517	3.61785	-1.67834	2.60836	3.26638	3.33477	2.7999	0.661244	0.688114	0.694393	-1.16832	-0.332438	2.61952	3.22182	2.73648	4.53728	2.93034	4.27442	0.466322	-0.074527	-2.36708	2.92462	3.31388	4.69118	3.85041	5.98748	1.1966	1.32876	-0.974596	-0.556135	0.190526	1.72887	2.34565	7.12529	2.01038	4.01561	3.13787	1.14511	0.422775	2.23578	2.2134	3.38276	0.646542	2.11211	2.25021	4.10273
	14	-2.17539	-0.945804	-2.03334	-2.09538	-2.88758	-1.17097	-1.30023	-3.3781	-3.73675	-4.06177	-3.76239	-2.96204	-2.90415	-2.07878	-0.845264	-1.65927	-2.88336	-3.88311	0.157474	-4.01013	-2.88903	-2.27967	-1.72954	-0.497229	-1.23713	-1.71241	0.157474	-3.58653	-2.7268	-2.78754	-2.32842	-1.72233	-0.050539	-0.123657	-2.13687	-1.39544	-1.72192	-2.46155	-1.65229	-1.86111	-1.67173	1.06719	0.222294	-1.01061	-1.75006	-1.89806	-1.19689	-2.82921
	15	-4.81008	-6.40357	-5.88842	-3.36971	-3.9575	-2.13889	-1.2581	-2.20654	-2.80344	-1.57048	-3.35481	-1.19066	-0.232038	-1.09001	-1.7501	0.101903	0.706931	1.12215	0.102237	1.67716	1.46656	1.43827	0.841201	0.944907	2.12667	3.99306	3.737	3.04507	4.28568	4.98828	4.17934	2.84399	2.70381	4.39581	5.90666	6.53583	7.28681	8.38435	8.16668	6.23678	4.90025	4.36098	6.70801	7.10207	10.4143	10.8695	10.9798	8.98498
	16	-0.63707	-1.14006	-1.43308	0.202713	-0.929343	-0.166218	0.28912	0.19421	0.407104	-0.137651	-0.378509	-1.35091	-0.577215	-1.81765	0.066068	0.473235	1.1331	0.843849	0.021044	0.178986	-0.395375	0.001015	-0.925651	1.1759	1.59205	1.59526	1.45428	1.24697	1.48213	1.68257	1.37438	0.557999	3.21865	3.48888	3.31775	3.08636	2.25137	2.32681	3.42214	3.86445	3.11497	5.61006	5.47743	4.91185	4.78357	3.91913	3.39528	5.2085
	17	-2.25781	-0.513734	0.512143	-3.86564	-3.91389	-2.99993	-4.78929	-4.75903	-7.93751	-5.29917	-2.99034	-2.55973	-4.67801	-1.52098	-2.45489	-3.2419	-3.56329	-3.86982	-3.91435	-0.426528	-1.54763	-1.29438	-0.426528	-3.27255	-2.74386	-2.90484	-3.06763	-3.58514	-2.91954	-1.30396	-0.307582	-0.426528	-2.5541	-2.78885	-1.2158	-2.77448	-4.74389	-4.06921	-1.4244	0.29329	2.02226	-1.45239	-4.52178	-3.4483	-3.83185	-4.25469	-2.25624	-0.426528
	18	0.679417	-0.565828	0.030226	0.603001	0.364863	0.406574	0.100841	-0.211561	-0.248318	-0.507778	-0.020413	-0.005279	0.786291	1.25032	0.464897	0.078166	0.262272	0.053253	-1.18681	-0.855545	0.78907	1.59457	2.10254	0.236631	0.084054	0.043731	0.465684	-1.37839	-0.798407	0.720537	1.61397	1.92938	-0.704232	0.290254	-0.501172	-0.493633	-0.545739	-0.243514	0.229104	1.0304	2.42153	-0.862026	-0.977162	-0.832981	-1.622	-0.93269	-0.487766	-0.812028
	19	-0.933897	0.594628	0.975172	-0.306234	-0.530962	-1.94714	-1.6603	-1.33816	-0.854565	0.526676	-0.286518	-1.23121	-1.62966	-1.05904	-0.898294	-1.29996	-1.28596	-0.995143	-0.948616	-1.02931	-0.595889	-1.75718	-1.13889	-1.07383	-0.369439	-0.254084	1.92891	-0.447491	-0.686889	-1.03568	-0.254175	-0.689587	0.230838	-0.106417	0.475527	1.51856	0.374256	-0.326054	-0.407814	0.399021	0.459612	2.22516	1.35125	1.3247	1.29209	1.42449	1.16958	0.802177
[truncated: 12 more columns]

## Sheet: N1-P2
	Subject	FP1	FPZ	FP2	AF3	AF4	F7	F5	F3	F1	FZ	F2	F4	F6	F8	FT7	FC5	FC3	FC1	FCZ	FC2	FC4	FC6	FT8	T7	C5	C3	C1	CZ	C2	C4	C6	T8	TP7	CP5	CP3	CP1	CPZ	CP2	CP4	CP6	TP8	P7	P5	P3	P1	PZ	P2	P4
High	1	7.67927	7.83199	6.7003	13.2798	11.7441	8.33623	12.4199	16.8258	18.543	19.9758	16.4702	15.9434	11.2017	7.02242	8.05804	12.3877	18.0556	21.3415	24.9579	20.8138	16.0651	11.1349	3.6822	6.03919	11.5252	16.0687	21.5087	25.4267	20.2814	14.5723	9.85635	3.55593	3.65121	7.96058	12.3483	17.4442	19.1796	16.4788	11.7843	6.73926	3.54915	3.84357	6.25581	9.05179	11.9052	13.6422	12.431	9.62724
	2	2.99195	3.34017	3.9682	9.77765	10.6693	0.276322	9.70897	12.7857	13.2892	14.4562	13.4173	13.2462	12.9946	5.01099	6.22154	10.9035	14.8373	16.7872	17.4388	0.276322	14.3504	13.6836	5.73123	6.46786	12.287	14.7203	17.0396	18.0788	16.7198	14.6673	12.6031	8.40687	7.26055	9.70977	12.9433	15.0862	15.6332	13.8277	11.913	8.50749	7.04584	3.34953	8.42662	11.1913	11.6915	12.3534	10.9918	9.14198
	3	1.54227	3.98226	4.56006	4.68595	5.09648	4.71907	5.72529	7.60148	7.64835	8.47887	7.98668	6.95834	4.82053	2.47813	5.5501	7.31239	9.86643	11.6286	13.0545	11.4233	9.47362	6.96304	4.26774	5.58217	8.04891	10.373	13.9584	16.4998	14.8007	12.2172	8.87712	4.68413	5.23321	7.11876	9.76391	12.3943	13.6542	13.1629	11.4767	7.77899	3.35166	4.35011	6.40269	8.16858	10.0085	10.0121	9.79084	8.02763
	4	4.94106	4.91905	8.17175	8.45851	8.50821	9.44239	11.1827	10.8647	11.1835	11.3905	11.4631	11.4647	9.87703	7.99902	9.25536	10.0785	10.9337	12.011	12.933	11.754	10.6412	9.2876	6.34514	6.27386	10.534	10.6994	11.6348	12.0906	10.5683	9.6128	7.64937	5.87879	5.01805	8.27284	8.9505	9.37975	9.43474	8.624	7.45344	6.57689	4.68529	3.65358	6.24073	7.20771	7.23941	6.5036	6.41279	5.66188
	5	7.10583	7.29453	6.38142	12.6093	8.97531	6.95785	10.5214	15.6263	17.9425	17.9113	15.2663	15.1688	9.00251	6.13328	7.89115	10.4446	17.0854	21.1698	23.287	19.6817	15.3261	9.06212	6.14343	7.41506	9.15511	14.9867	20.536	22.797	18.6786	12.556	9.28975	4.2124	4.91284	9.37165	12.4347	15.1873	16.4833	14.3661	10.9361	7.7744	5.19436	5.39756	7.13172	9.09007	11.2284	11.5424	10.5128	8.14807
	6	4.56544	4.70269	4.72363	8.95757	8.7408	6.26384	12.5757	12.8877	15.4982	16.6664	13.3289	12.0187	8.09377	4.55103	4.66637	10.1497	14.408	18.8097	21.4603	18.5719	15.5786	8.51702	3.5974	5.14623	9.21375	14.1823	18.4078	20.9134	17.1691	12.5167	7.51356	3.33305	3.68391	7.29158	11.237	14.07	14.8064	13.2375	10.3275	6.03796	3.32855	3.48174	6.70253	8.81629	10.5119	10.8436	9.51717	7.48915
	7	6.29845	5.52623	4.48826	10.5934	9.55111	8.7439	10.2867	13.2547	14.2778	14.1257	12.6311	11.613	9.46422	5.95224	6.87396	11.0047	14.6922	17.1562	18.6343	15.9834	12.9115	9.67451	5.60265	5.678	10.2198	14.1759	16.8997	18.1345	16.0729	13.0586	9.61671	4.5655	4.25668	8.97708	11.1193	13.2516	14.4043	12.7811	10.6925	8.01923	3.14222	3.29518	6.84188	8.68861	10.4333	10.3657	9.04627	8.80613
	8	3.11653	2.53885	3.17862	6.66389	6.97055	6.22949	8.23065	10.1243	11.3241	11.6365	10.2494	9.29402	8.06165	6.94035	6.2008	8.88395	12.5244	14.3492	15.4462	13.1474	9.73051	8.16919	6.87854	5.08534	9.05612	12.0139	13.7704	12.7963	10.8776	8.65944	6.82005	6.78644	3.19159	5.4631	8.4346	10.0085	9.93863	8.63336	7.03294	5.133	4.34339	2.85066	4.36048	5.75538	7.05143	6.63067	7.26114	5.48717
	9	2.05575	2.57054	2.84733	6.5851	4.90354	3.09548	7.04885	9.70455	11.4145	12.6719	11.8528	10.5417	7.53345	3.35422	2.5053	7.08228	12.3488	15.3928	18.7753	16.6221	12.6584	8.79122	5.06635	3.72365	6.88725	12.5569	18.0736	22.6304	19.4743	14.3071	10.1605	7.12365	3.60476	6.65707	12.0899	16.2449	19.2878	17.6222	14.1015	10.4683	7.164	5.20426	6.83503	9.53018	12.7269	13.74	13.6169	12.0623
	10	7.5536	5.31652	7.70183	10.7512	10.7258	6.7714	10.7555	12.6252	13.3622	13.4716	13.0404	12.0604	10.143	5.44391	7.13079	11.0513	13.7223	15.0363	16.0838	14.4342	12.701	10.3584	7.3996	8.36519	10.8201	13.647	15.7059	16.6338	14.7778	12.1262	9.11915	5.85433	6.96575	8.91946	12.3628	13.4195	13.8821	12.6602	10.8908	7.22951	5.41419	5.42791	7.60638	9.81778	11.1332	11.8657	11.1997	9.07332
	11	4.81847	4.6513	5.18998	8.10891	8.20236	7.01355	7.10691	10.2942	9.15949	9.49002	10.0798	9.89753	7.88785	5.64983	5.97795	9.90613	12.1529	13.2188	14.268	12.8665	11.7759	8.55856	5.66427	3.87958	9.86992	12.4259	14.3284	15.5435	13.7529	11.1038	8.24074	3.13565	6.00471	9.36624	11.7006	13.3939	13.7253	12.0053	9.80492	6.84918	4.57252	5.89848	9.21196	9.6227	11.1555	11.3752	10.0839	6.79165
	12	10.4979	9.65605	8.49153	14.075	12.2482	11.8982	15.099	17.7996	18.8344	18.7257	17.265	16.0448	14.6444	11.5977	12.8177	16.236	20.3642	21.9475	22.7795	20.5134	18.2469	16.1226	12.7191	14.1351	16.5823	21.3787	23.8275	25.2541	22.0001	19.0258	16.3278	13.2214	11.2259	16.1021	20.4564	23.1499	23.4361	21.264	16.8878	14.4301	12.1022	7.76237	15.1634	18.1281	20.7321	21.0479	19.1648	14.5489
	13	2.23156	3.59537	4.01877	4.17261	7.35774	4.80535	6.95293	8.60372	10.939	13.3314	12.1941	8.02026	5.76404	3.8414	3.89859	7.07821	10.3262	12.4788	16.0476	15.301	11.4179	7.52595	4.80877	5.00216	6.50901	10.3135	14.4453	17.3039	14.4628	12.0563	8.99398	5.0725	3.8673	5.07204	8.50164	11.6256	12.8803	12.2878	10.5297	7.76455	5.42898	2.95727	2.91798	5.22459	8.00245	8.26721	9.27743	8.17708
	14	-0.0946486	6.47382	6.98863	10.5463	13.0078	8.75323	12.9261	19.2886	22.0026	24.2592	22.6461	19.2127	17.4474	13.2413	11.208	15.2043	22.7579	27.7051	0.754742	28.8367	23.1537	18.0697	14.9039	12.9308	18.7386	22.7861	0.754742	33.7086	30.0267	23.721	19.3781	16.3451	12.9831	18.9706	24.8426	29.6113	33.0267	29.8213	25.1674	18.9353	14.3029	14.2292	18.7603	22.7784	27.1217	28.6882	26.4086	22.8966
	15	11.4302	12.6701	13.7323	16.3863	17.9016	12.7021	17.571	19.6662	21.3376	22.7904	22.3128	21.0211	16.8889	12.8949	12.6742	16.8928	21.7646	23.6086	25.5335	23.2203	20.7363	15.1313	11.4176	10.8422	15.2536	18.8823	22.0654	23.5545	20.6323	16.2926	11.8975	6.23159	7.95732	10.9043	14.0213	16.5002	17.5565	15.7448	12.3151	7.98996	2.10209	4.89059	7.63167	7.84479	10.7458	11.5606	10.3524	6.22543
	16	5.37094	4.76568	5.07351	4.94701	6.51203	5.74488	6.19854	5.33099	4.56105	4.32684	5.64787	7.40447	9.05592	8.13641	4.76515	7.76948	6.82581	4.9103	19.3788	5.87946	7.81093	9.93836	8.37454	2.94137	7.405	7.80671	6.06823	14.4072	5.53102	8.29792	8.56177	6.62169	0.851186	4.83678	6.10753	4.63642	2.04728	2.7194	5.02591	5.13225	-3.43147	-2.12842	2.1494	3.27837	1.30058	8.03074	-0.503514	1.55982
	17	7.52298	6.70191	8.13334	11.7429	13.2294	8.71654	12.5975	15.3342	16.0111	17.5788	17.6009	17.0999	10.9811	7.70003	7.60065	12.405	17.064	21.2028	23.3861	1.47825	18.8625	12.4179	1.47825	7.3904	12.6642	17.9415	22.5923	25.8292	23.3306	17.6106	12.1041	1.47825	8.00452	11.5731	15.7891	18.9712	21.2865	18.6108	14.282	10.4266	4.93602	7.05495	10.6279	13.2903	15.5499	16.19	15.2647	1.47825
	18	5.43849	3.05219	3.79972	11.7771	8.18538	10.6493	15.3684	18.3597	18.8847	19.07	15.9808	13.8293	12.1828	8.60136	10.5993	15.3879	21.4402	22.7381	24.103	21.4497	18.1116	14.4466	11.3736	13.8381	16.5716	20.0539	22.3785	22.8554	21.3071	17.7394	14.7516	11.2122	10.1182	14.9131	15.7705	17.4363	16.5271	16.163	14.1478	11.5453	7.46379	9.86783	11.8635	12.0226	12.1475	11.5745	10.9099	10.3
	19	7.08809	8.46099	9.30602	9.02204	11.3366	7.29978	9.56619	14.5094	14.1566	16.9357	15.8283	14.1479	11.5068	8.57279	7.7621	11.1955	14.6315	19.3133	24.3458	20.7856	16.7414	12.0099	9.23358	8.35325	11.7843	16.3247	21.6944	25.9415	22.8809	18.4135	13.7835	10.4987	7.33806	10.9125	15.5607	19.8086	22.24	21.6917	17.6129	13.1749	9.88022	6.57869	9.3955	9.44945	16.1595	17.9516	17.1267	14.1355
	Subject	FP1	FPZ	FP2	AF3	AF4	F7	F5	F3	F1	FZ	F2	F4	F6	F8	FT7	FC5	FC3	FC1	FCZ	FC2	FC4	FC6	FT8	T7	C5	C3	C1	CZ	C2	C4	C6	T8	TP7	CP5	CP3	CP1	CPZ	CP2	CP4	CP6	TP8	P7	P5	P3	P1	PZ	P2	P4
Low	1	9.35795	9.72172	9.14645	13.6494	13.4432	7.55973	13.6599	18.8442	21.4608	22.6353	19.3654	18.7854	13.064	6.87959	8.96222	13.6435	20.9447	25.077	28.8779	23.7691	18.1163	13.0442	3.14247	6.86214	11.4991	18.2176	24.3371	28.8192	22.7306	16.2087	9.62718	3.12689	4.28571	6.62352	11.9475	18.0083	19.3128	17.0123	13.0286	5.17293	3.02634	1.335	3.53499	7.37398	10.6208	11.4551	10.1199	7.05776
	2	4.46542	4.11019	5.24451	7.53568	8.67751	-0.409458	10.9165	12.3326	12.8418	13.9958	12.2361	12.0193	11.6786	8.24911	8.18401	12.2377	14.8541	16.8799	18.1402	-0.409458	14.3409	13.5673	6.04094	7.81362	13.0961	15.5971	17.8942	18.8486	17.4327	15.3285	13.0186	8.73418	8.29846	10.375	13.6417	15.9214	16.3543	14.6811	12.6743	9.35056	7.66821	6.04646	8.89595	11.7674	12.1803	13.3245	11.622	10.1316
	3	2.29673	1.38304	2.71857	4.22773	3.49657	3.32765	5.45666	6.40664	6.3979	5.65444	4.91461	3.8896	1.27867	0.835477	3.29144	6.77094	8.58298	9.27822	9.4675	7.45225	6.13957	3.45925	2.70242	2.29924	7.5202	9.53162	11.7791	13.0906	11.1425	8.55327	6.3595	3.50417	5.13901	6.6503	9.20131	10.8243	11.4963	10.236	8.53232	6.19656	4.48354	4.48952	6.38953	7.66865	9.1519	8.97204	7.81681	5.79726
	4	9.25333	8.70667	8.99441	9.92072	10.6747	10.3653	11.7405	11.6287	12.048	12.3057	12.1465	13.1298	12.0853	9.0722	9.56783	10.4746	11.6434	12.7925	13.54	12.9841	12.2089	10.9421	8.224	8.52044	9.90263	11.6459	12.3915	13.1605	12.7762	11.238	9.73699	6.39065	6.28537	8.70566	9.96872	9.3456	10.1138	9.45407	8.82533	7.05099	5.44532	4.45128	6.68786	7.50149	7.18949	7.54003	6.75819	6.1356
	5	6.19073	6.28868	5.8851	9.96395	8.07272	7.13128	9.45955	13.7258	12.5825	14.0298	12.3519	12.325	8.1522	5.63883	8.31235	11.0455	13.9581	19.4702	21.3209	17.3107	11.9917	8.84054	5.56105	8.34299	10.8938	12.0717	18.045	19.7531	16.0722	9.51842	7.49383	4.41644	7.45444	9.41001	11.5156	13.3498	13.7267	11.9104	9.10789	4.87591	0.995012	4.5177	5.9494	4.96446	9.24631	8.70854	7.72227	5.8724
	6	4.8235	4.23249	3.59864	9.68114	8.3278	7.32944	12.1967	12.556	14.4816	15.5318	13.8489	13.2077	7.12894	4.09737	5.67408	9.01619	13.4909	17.6436	19.6091	17.2252	14.5287	7.87026	3.37025	4.436	8.92594	13.2236	17.4548	19.703	16.5953	11.6041	7.29155	3.4053	3.39072	7.7199	11.1854	13.9582	14.9872	12.8235	10.017	6.12694	3.4384	3.70897	7.5852	9.58598	10.6963	10.6289	10.2893	7.12737
	7	8.58277	5.8975	5.87814	11.0519	10.2756	9.38188	11.4303	14.5405	15.5757	15.3064	13.9542	12.7933	7.58651	6.05054	9.142	11.322	15.2674	18.6537	20.2667	17.1035	14.066	11.2368	5.73179	6.67271	10.761	14.9375	17.6318	19.3506	17.5272	14.5187	10.0761	4.648	4.62159	9.79738	12.1518	14.0358	15.646	13.8851	11.0509	5.69623	3.07469	3.94048	7.81176	9.88034	11.2897	11.2647	10.2813	9.14064
	8	4.27081	2.94747	5.15928	7.25858	7.71768	7.6644	9.1066	9.65541	10.6422	11.0365	10.2727	10.0657	8.61569	7.24292	7.5539	9.55376	11.5872	13.314	14.8243	12.6329	10.5259	7.83418	6.67329	6.18781	9.51079	11.0064	12.7716	13.3565	9.90372	7.00903	5.63017	6.63643	4.89441	6.72405	9.0988	8.30265	7.26949	6.97036	4.68089	3.20277	3.477	1.28334	3.36141	4.66703	4.62552	3.99905	3.20552	1.17067
	9	4.69935	4.58594	2.41583	6.47995	5.99032	4.94986	7.61759	9.69944	9.1901	9.6442	8.38564	8.04961	6.74474	3.41431	5.41774	8.40826	11.8339	12.8084	14.0037	11.6537	9.27841	6.94878	5.01931	5.84602	8.95737	12.5857	15.7316	17.4479	14.8482	11.09	8.55662	5.71078	5.58021	7.9233	11.9349	14.5718	15.3605	13.2797	9.16345	6.87713	5.29146	5.33835	7.37472	9.44443	10.9085	11.0107	8.88498	7.77189
	10	7.53546	7.56564	7.86727	10.4089	10.9155	7.33232	10.6075	12.7396	13.7413	14.1586	13.6108	12.1186	9.47819	5.25472	7.81628	11.3944	13.9311	15.3253	16.4243	15.1589	13.4585	10.4543	6.94336	7.5394	11.6008	13.9758	15.9382	17.0632	15.4214	13.1956	9.77391	6.61634	6.96728	9.51194	11.7357	13.9474	14.4795	13.5215	11.4463	8.42091	5.86755	5.52069	7.6898	10.5436	11.9678	11.921	11.9643	9.25696
	11	2.91727	2.99619	2.2132	5.56693	4.79395	5.42322	5.42002	4.535	5.51337	5.72957	5.9406	5.29993	4.61451	3.17179	5.33704	4.61174	9.46657	9.85479	10.7082	8.92564	8.3384	4.11702	3.19757	3.48578	3.66071	9.36269	10.3554	11.2814	9.67552	7.92215	5.9124	1.28914	1.48894	8.16899	8.7983	9.43622	9.15686	7.98448	6.42217	4.67782	3.26887	5.78027	7.67594	7.8801	7.40886	6.51132	6.40458	1.70981
	12	10.765	10.0535	7.44389	15.6643	13.7809	14.9883	18.376	20.75	21.3061	21.2836	19.6213	18.2555	16.1495	12.2311	16.7933	20.4373	23.5749	25.2811	26.5373	23.6237	21.0059	17.1761	12.8739	18.6056	21.9704	25.1428	26.5144	27.4611	23.8645	20.2383	16.6408	12.6925	16.7217	20.2618	23.2901	24.978	25.0807	21.818	18.3953	14.285	11.4167	14.6865	17.5946	19.9028	21.8839	21.9265	19.5668	14.7665
	13	0.0121469	0.899849	0.905029	2.42881	1.92656	2.78976	5.11875	6.26238	6.93818	8.23442	5.23729	3.35649	3.88649	2.43649	2.95415	5.22327	8.02871	9.96612	12.0375	10.2989	8.71797	6.04848	4.84038	1.7879	4.35968	8.1242	11.4108	13.1766	12.2317	10.0564	4.79924	3.06041	0.770759	2.914	6.16604	8.97653	8.88695	9.31955	8.72844	4.22579	4.78091	1.84163	1.85701	3.23407	6.02468	6.05932	6.56571	6.95239
	14	6.13269	6.77057	7.02368	11.0335	13.2902	9.74942	13.3108	16.4545	17.7446	19.3589	19.6933	19.3674	17.8537	13.4536	12.1226	15.6626	19.0206	23.7902	0.528408	25.4216	21.1863	18.5704	14.1129	13.441	17.0046	20.1418	0.528408	29.9193	26.1872	22.3617	18.2151	13.9988	13.1513	17.7772	23.3539	26.7727	30.5053	27.662	22.9877	16.4256	11.3311	12.0962	16.4304	19.9569	23.8196	26.2821	24.1686	20.1328
	15	11.6656	11.9854	13.0726	16.0305	16.2898	12.4644	17.3101	19.5458	20.5989	21.6032	21.168	19.6711	15.6535	9.18442	12.4509	16.807	21.4082	22.8164	24.4684	22.0408	19.3963	13.8184	7.32261	10.6611	14.8178	18.9354	21.6055	22.9348	19.7412	14.9929	10.6563	5.89118	7.69357	10.8171	14.6893	17.2628	18.073	15.6523	12.0017	7.62624	2.34396	4.31536	9.15348	9.51626	12.4013	13.9149	13.0098	9.41269
	16	8.00663	8.61377	9.66655	5.74003	7.38431	7.57543	5.59799	17.803	20.6254	24.0157	23.467	21.6414	8.67801	9.0367	6.18919	6.82986	14.5327	18.6347	22.4973	21.1681	19.6212	8.51125	8.45797	4.3386	6.74917	10.917	13.3875	15.7422	15.0341	13.4614	6.35177	5.44203	1.32522	4.04196	2.95514	8.67093	10.3673	9.47832	7.01955	3.73844	-3.07426	-0.483838	-2.05001	0.245685	5.12414	7.30638	4.05478	0.0890112
	17	8.77878	9.11522	9.58165	11.9513	13.0574	8.64663	12.1205	14.6443	15.2788	16.0106	16.0405	15.5695	10.593	8.20333	7.22727	11.3641	15.5931	18.9813	20.6325	1.40319	16.2743	11.113	1.40319	7.29291	11.3701	15.7785	19.4289	21.8133	19.7497	14.6142	10.1412	1.40319	7.26535	9.99241	13.5032	15.8625	17.4407	14.9509	11.7325	8.55872	3.47159	5.69322	8.77929	10.9723	12.6953	13.2706	12.6757	1.40319
	18	5.38726	4.47869	5.4412	13.0398	10.5195	10.8226	14.8542	17.4214	19.0136	18.7951	16.4986	15.1609	14.2258	10.6173	10.0288	14.9185	20.0228	21.1035	23.9091	21.8573	19.185	16.1692	12.5528	14.4398	15.559	18.6243	20.7595	22.1827	21.6718	18.884	16.0006	12.2637	8.75787	13.4394	13.6756	15.5934	15.4273	16.1237	14.7068	12.1793	8.27563	8.40526	9.80219	9.76427	10.0557	10.3581	10.2901	10.3653
	19	6.66264	7.00344	7.48049	9.73242	10.2657	7.07137	9.51146	14.3326	14.0707	16.6113	15.3441	13.257	9.87536	6.77207	8.17285	11.1447	14.4022	17.8404	22.1958	19.2621	15.594	10.709	7.64379	7.48061	11.3399	15.0412	20.5475	22.7128	20.2882	16.4911	12.4765	8.16054	8.2054	10.5108	13.6804	17.4406	19.4763	18.5136	15.059	10.9992	8.38889	7.56676	9.31746	9.33873	13.8709	15.5527	14.4747	11.688
[truncated: 12 more columns]

## Sheet: Theta
	Subject	AF3	AF4	F7	F5	F3	F1	FZ	F2	F4	F6	F8	FT7	FC5	FC3	FC1	FCZ	FC2	FC4	FC6	FT8	T7	C5	C3	C1	CZ	C2	C4	C6	T8	TP7	CP5	CP3	CP1	CPZ	CP2	CP4	CP6	TP8	P7	P5	P3	P1	PZ	P2	P4	P6	P8
High	1	15.4773	15.8067	13.9069	25.2621	26.9945	28.4193	30.2435	29.1714	28.3534	23.2653	13.9388	17.6116	25.4763	33.6176	36.0708	38.1308	36.2842	31.3582	22.3712	16.1676	12.834	23.64	35.8513	38.9283	40.3843	38.294	31.55	21.199	15.6889	7.43752	16.8221	29.5585	30.2308	31.3217	29.3496	22.031	15.5332	15.9664	0.780373	3.92497	12.3075	15.2974	16.711	18.786	13.3398	6.02322	6.07418
	2	16.8434	18.5157	31.067	18.0243	21.5347	22.7657	25.1892	25.6353	25.1668	24.6745	11.2002	18.9639	22.5401	27.6241	31.4492	32.7997	37.9512	30.9449	29.7789	13.066	15.3711	24.3538	29	32.0839	35.1368	33.8042	31.1988	26.2454	19.5631	12.4604	16.986	22.6399	26.2136	26.1601	24.7794	23.1427	17.3736	17.8656	6.90076	14.1411	19.0458	19.7915	19.3291	19.964	18.5691	16.8589	11.6078
	3	9.06158	9.96832	10.4277	10.7057	11.2332	10.9817	10.9648	10.1239	9.01859	6.05312	5.32611	14.3007	15.9517	16.4529	16.3243	15.6899	14.54	13.3592	12.1174	9.86734	15.9333	20.2435	20.8195	23.2643	24.2334	21.9876	19.9087	17.2631	13.2762	18.2238	16.904	19.5226	20.352	22.5769	21.5553	20.553	16.7666	13.8353	15.3851	17.3377	19.0973	20.2565	17.4926	16.706	17.6658	15.9311	16.5173
	4	21.8549	16.3301	34.8134	34.3398	34.7504	25.6674	24.7806	22.3689	20.6803	20.8521	17.6589	36.4958	39.8843	34.932	30.2982	31.0699	27.0633	25.9884	25.8844	20.0869	36.5531	39.9419	35.6092	34.1679	32.4252	28.2866	27.8604	21.0271	19.6954	32.4052	34.9316	33.8156	27.0704	26.7888	23.8281	21.6523	13.5639	16.9225	18.8655	30.7459	30.1264	26.3541	17.3299	22.5035	17.6323	17.5865	10.9966
	5	17.4013	15.6275	11.0622	17.1303	20.8348	21.8377	21.0868	21.827	21.5334	18.619	12.3959	13.1498	18.7014	24.116	27.7295	26.1818	23.7363	21.7315	18.5522	10.9875	13.1712	16.8781	20.7482	24.9563	26.0236	21.1673	14.9753	14.7441	9.56119	10.7761	12.5325	13.8281	16.105	16.4162	13.4054	10.7019	7.67714	5.13949	5.79319	7.49084	8.70604	9.58399	8.39377	7.70707	5.90912	4.4157	4.7682
	6	20.2762	22.1535	20.0671	29.1389	29.0271	30.8374	31.0482	30.7132	31.5526	29.1489	20.9391	16.5655	29.4317	35.8401	48.575	51.5818	52.609	49.2035	32.7337	17.6134	17.8308	28.5556	42.5779	52.7078	64.6474	59.6769	50.0706	30.5616	10.7096	12.8249	19.2	26.3359	31.5375	34.5999	36.5477	32.101	19.6079	10.9248	8.34795	12.1035	11.7692	12.9808	15.4119	17.378	17.3297	13.5008	7.99804
	7	12.6033	10.6689	15.0013	14.977	15.363	15.3004	13.6434	12.8202	13.2294	14.1366	16.8574	19.3346	18.0737	20.2753	20.979	21.0554	19.6937	17.9399	18.3192	17.814	15.9276	18.446	23.8039	25.8495	26.531	24.1015	21.4228	16.888	15.4247	10.3186	16.3087	19.3499	23.1858	23.4998	19.9908	17.2437	12.9376	10.8654	7.80455	12.1315	15.9113	18.793	16.8642	14.3502	12.0676	9.92229	6.93085
	8	7.05163	3.97812	7.83119	9.99317	11.9241	11.0858	9.96518	8.86455	8.22733	7.83875	7.8751	9.4746	11.9257	15.1475	14.625	15.447	12.6479	10.8493	8.72632	9.15078	9.94037	11.8249	13.8833	13.8207	14.5995	10.0124	7.76823	5.89637	8.72562	9.10263	10.3226	10.9878	8.6255	6.31802	5.56739	5.06119	5.01166	6.80687	5.1929	7.67302	7.12952	4.68569	2.02495	1.66893	3.87665	3.97913	4.64985
	9	7.49692	11.3019	5.34178	8.82608	12.7308	14.2469	16.5365	16.2405	14.9902	12.181	8.99332	6.21621	11.0791	16.3569	19.7871	22.9821	21.4364	18.5697	14.4575	8.89118	6.05453	11.7375	17.7162	24.3954	28.9463	25.0406	20.6386	16.8335	10.5791	4.59154	7.50665	15.4572	19.9951	22.0843	20.865	15.5638	14.7123	8.39865	4.86558	7.61973	10.813	13.5545	14.1568	12.9919	11.6148	10.3237	6.55182
	10	26.68	26.9674	22.2723	27.5636	29.9068	29.6764	30.5518	32.1682	33.2053	34.9395	32.5058	24.039	34.1262	35.6163	37.6243	39.6226	41.3325	42.0262	40.333	33.1207	27.2951	36.5826	40.6989	45.7857	48.1682	46.0444	42.1059	36.0895	32.9089	22.8494	28.2877	34.7397	39.1331	41.6863	38.091	37.5194	28.6661	24.6316	16.1296	19.3926	28.2838	32.676	29.1266	32.0303	27.1336	29.3643	22.9951
	11	13.2362	13.2272	15.0147	14.8219	13.1698	10.2165	10.6531	11.7462	11.8782	13.1063	12.7439	15.9311	15.3167	13.4251	12.6802	11.9246	11.7363	12.6371	13.4155	12.938	14.1808	15.9773	15.1089	14.6328	14.3386	13.2153	12.5835	13.6094	9.88275	14.2592	14.3752	15.5017	14.2037	12.5643	11.3079	10.7968	10.7977	8.97209	8.48994	14.097	14.5293	14.44	11.4556	10.5746	6.69115	6.61771	5.41982
	12	24.3808	22.8541	36.8429	37.7992	34.0212	31.8299	30.8787	28.1023	28.1176	31.656	26.1644	41.9651	46.8493	44.0092	41.3871	41.1291	36.0634	35.2523	36.3234	27.1593	36.1477	42.3251	44.5023	45.6471	45.512	40.8796	34.4755	27.3573	23.3055	22.2869	29.8102	34.927	37.3439	36.9496	32.2068	24.8493	19.3972	16.8649	13.4479	20.1521	24.8141	26.338	26.1647	22.437	17.7128	17.0214	12.5929
	13	7.10359	12.7464	5.18491	10.8123	13.5308	15.9636	17.8519	17.8014	14.7161	14.7385	13.4619	5.07354	10.7851	15.9379	19.0415	23.0032	19.0798	16.7003	13.8784	8.0408	2.28509	7.40619	14.5924	21.4329	21.8831	17.9904	18.2514	13.4245	11.4658	0.756989	3.34309	11.4254	16.5713	15.3647	15.5682	14.4858	12.8596	7.82522	1.57523	1.56001	5.23378	10.0254	10.9024	11.6942	11.2224	11.2137	9.39575
	14	15.7477	24.014	14.2601	22.7585	31.3753	36.4381	43.9455	42.5999	40.2379	49.9275	35.2128	25.9495	33.7829	39.8179	48.9405	49.6434	60.5112	56.2511	55.3118	51.023	35.0553	44.1754	50.2914	50.7888	71.4625	70.7383	65.5639	62.1754	53.3054	38.8324	49.0294	59.4852	66.9859	68.5867	66.6982	63.9443	52.0033	44.4999	38.111	47.5594	53.3956	56.8882	55.6054	55.5142	50.0715	45.7426	35.266
	15	25.7096	29.2123	30.485	30.6208	27.8931	30.5445	33.6118	32.2007	32.5888	33.1242	28.495	31.1375	33.7517	32.7703	32.7533	34.7292	33.0458	30.9917	26.4759	24.5594	27.2857	30.9998	31.2742	32.0449	31.74	27.4762	20.4384	18.4663	17.7107	20.95	24.8164	25.4978	26.2529	24.5384	19.7313	13.8664	11.9336	10.9556	11.7713	18.4418	18.5268	21.209	19.4979	15.9751	11.8868	11.7075	10.3446
	16	29.2039	32.8163	15.408	24.1701	29.6918	31.5651	33.8969	34.6625	35.34	35.9125	33.9854	13.2847	23.9215	28.8157	31.1737	31.7616	33.5902	33.8974	36.8299	37.3139	11.4448	22.9855	26.9942	30.0509	31.1143	31.7083	32.4277	32.689	32.9542	7.74205	21.1118	26.1314	27.855	28.589	29.5229	27.6315	25.2193	21.0879	10.5043	17.0467	21.763	21.4258	23.3137	23.2145	19.01	15.9018	13.4526
	17	21.5272	23.2688	20.3804	26.7617	29.5766	29.8439	30.743	30.2664	29.9008	22.5953	18.0132	19.7639	29.5789	35.8991	41.0154	43.2572	35.5223	36.0714	26.8534	12.1442	22.2222	30.9513	38.1745	45.5402	51.202	44.7646	32.49	23.1915	11.148	23.111	26.3182	30.8341	35.3531	38.4634	33.6986	22.447	16.2133	13.866	17.459	21.0974	23.5856	26.5494	24.2092	21.559	15.6006	15.7472	13.0474
	18	18.1291	17.7328	27.3073	37.2017	35.5192	30.4891	29.0677	23.4536	20.5898	23.2797	17.2087	32.2773	37.374	48.7692	44.2792	43.1812	41.3918	35.6346	33.7635	28.3532	47.5983	52.7004	53.5463	52.9913	49.5934	47.1678	42.4223	39.4611	33.2047	32.2988	45.9947	41.5769	44.3123	40.2388	38.8448	36.9662	35.0541	23.3027	30.6921	31.4751	31.1672	29.1837	25.0937	23.8518	25.8146	21.2221	18.6818
	19	14.3107	16.9988	21.2062	23.8027	33.9281	26.2802	32.4365	27.7309	24.2416	22.6232	18.7912	26.1196	31.9738	34.1388	41.9191	51.3619	42.7871	35.0426	30.1262	24.7653	28.3263	34.0251	39.0909	50.1496	58.3111	55.2907	44.554	38.687	32.2599	22.3372	29.4407	38.7506	49.5816	50.7907	48.5673	42.6874	39.5309	33.5376	9.99756	23.1799	23.1172	38.4362	39.6183	39.7477	35.5336	31.647	24.5409
	Subject	AF3	AF4	F7	F5	F3	F1	FZ	F2	F4	F6	F8	FT7	FC5	FC3	FC1	FCZ	FC2	FC4	FC6	FT8	T7	C5	C3	C1	CZ	C2	C4	C6	T8	TP7	CP5	CP3	CP1	CPZ	CP2	CP4	CP6	TP8	P7	P5	P3	P1	PZ	P2	P4	P6	P8
Low	1	14.4657	13.4395	15.0179	25.5415	25.3291	24.0866	24.5386	24.0233	24.14	25.155	18.6197	18.4562	25.7915	31.6269	34.349	35.1722	33.4122	30.8306	24.8819	6.61055	14.5604	21.8805	32.3595	38.1012	44.6097	37.0588	27.8148	23.7279	6.35894	9.2381	18.489	25.4835	27.6106	29.8258	26.3433	21.1084	9.98312	6.05161	10.0155	10.2938	15.239	17.4243	15.5537	16.6819	14.6841	6.50206	6.40557
	2	15.4426	19.3288	26.5297	15.3569	18.5907	19.446	21.4981	21.8752	21.9292	21.9598	17.0041	15.2177	20.1313	23.0307	24.6718	26.2007	21.7965	28.7264	28.6691	17.9471	19.4531	22.4199	24.231	24.8093	25.9081	26.1881	28.1075	29.4669	24.4124	16.9514	16.9856	18.7894	20.2942	20.8862	20.7289	22.075	19.0486	20.5191	9.26394	11.598	14.1139	14.4921	16.519	16.3403	15.6677	18.8227	14.4899
	3	12.1745	10.1818	9.71212	11.2824	12.0639	11.6973	10.4069	9.37907	9.64593	7.4521	7.12623	10.0251	12.6062	14.8782	13.4409	11.9077	8.21164	7.43616	8.72231	8.45382	11.4459	14.0274	16.509	18.6885	18.5631	15.6787	13.8926	11.0164	9.24178	12.9016	11.852	14.5605	16.3309	15.83	12.8549	12.4102	10.6784	8.77679	10.6705	10.3688	12.2862	12.8957	11.4531	9.06854	9.56178	10.1818	12.4183
	4	19.6504	19.8457	29.4599	31.4138	33.2492	27.7685	28.05	25.8361	27.1567	25.7194	20.2977	28.2622	33.6322	33.5178	31.0151	32.5713	29.4249	28.3404	27.5338	19.9715	31.227	33.518	34.8523	34.3512	32.1891	28.5389	29.3461	23.5926	18.1117	28.1509	30.3033	29.6026	23.6448	26.0877	19.8638	19.5213	17.342	12.2409	22.158	23.7776	23.1495	17.9682	16.4349	15.6855	12.9741	12.3062	5.50667
	5	19.241	19.9601	20.12	24.3799	27.8288	26.8003	27.1351	24.7365	24.8248	23.0327	17.0895	24.1833	28.0338	29.8795	27.6918	31.8282	28.9123	28.8768	23.5259	14.9251	24.9973	27.2309	27.4985	27.6384	29.4669	28.4215	23.1826	19.2766	14.2056	17.5176	20.9252	20.3963	18.0957	19.8059	19.9035	17.2122	11.3925	8.6703	13.7923	14.6801	14.7887	12.602	12.1354	11.0563	8.66039	7.98656	4.8692
	6	23.8141	22.7103	20.1032	32.9157	32.8231	34.9116	34.7411	34.0499	34.3934	34.2056	19.4701	20.0236	30.1606	38.1897	49.1799	53.2691	52.1311	47.4897	35.0908	17.0336	12.7839	23.8075	41.8781	50.8119	55.6315	48.1437	42.7434	29.3155	14.2496	13.1741	20.9995	26.8988	29.1504	32.371	33.6228	27.64	18.4097	14.8633	15.2325	14.8371	14.1107	12.2251	12.312	15.9335	12.2777	12.6704	12.2482
	7	22.3769	16.3433	27.267	28.4623	29.9012	27.9051	23.268	20.5235	18.6031	19.8326	21.451	29.1302	34.8115	34.573	34.4793	31.212	29.0082	25.5292	23.7596	20.0026	28.3038	33.1298	35.7941	36.4423	36.0416	33.553	27.0816	19.9028	13.1271	25.291	29.1271	28.4286	28.8052	29.0484	26.3245	20.9797	14.9514	8.22547	17.6337	21.268	24.2227	23.7202	22.972	19.6155	18.6536	13.4415	8.69295
	8	3.11218	4.81216	6.19815	8.07946	8.871	10.2055	10.5011	8.81199	8.43102	8.74005	11.1137	8.34382	11.2278	14.2235	16.4255	19.1306	13.0605	8.94349	7.62982	9.11293	7.57774	10.6439	12.4125	16.8585	17.4894	10.7222	6.13465	4.13324	8.86249	3.71813	7.34755	7.68065	7.34674	5.75897	3.48008	0.960822	-1.06368	-1.87883	2.22415	4.5822	3.96027	1.71039	-0.791333	-2.27162	-4.46119	-4.36861	-4.59185
	9	9.20081	9.09141	8.15832	10.9803	13.8294	13.0281	12.8412	9.00486	6.83958	6.21337	5.06917	8.38898	14.4722	15.209	16.7448	17.619	14.2893	10.8586	7.14895	5.88683	7.33376	14.8635	17.7948	19.3553	21.0069	17.5564	13.0435	10.4808	7.0796	9.13861	12.0479	13.7049	15.6026	16.5469	14.2057	12.5621	10.9351	7.8065	8.99426	9.82474	9.40613	9.68146	8.59093	9.12682	9.77813	10.0202	9.12376
	10	31.175	34.4566	25.2896	31.22	35.9173	35.107	37.6572	37.2571	36.0475	34.7732	32.0942	30.3811	37.4781	40.877	42.8652	44.0528	41.1026	39.1409	37.5032	29.4525	26.9626	37.7518	42.3982	45.4882	46.0784	40.7727	35.4886	29.6347	21.5774	28.4105	24.1465	29.7738	33.1994	36.7334	32.2645	30.9028	19.2211	19.692	18.3764	20.2486	27.8603	26.5431	26.6998	25.2348	23.152	21.088	16.8587
	11	8.75776	7.2688	10.8894	10.6029	10.8699	10.3663	10.1556	9.3933	8.67986	9.01645	7.86845	13.1566	12.6878	13.9684	13.124	12.4488	11.8549	11.4202	8.73528	7.62418	12.0994	14.5886	13.9746	13.5075	13.1681	12.6834	10.1991	7.7428	3.82528	10.4816	14.5139	11.7898	11.378	10.8083	9.61782	9.39183	4.96493	-1.13166	11.1222	10.9008	10.7271	8.29646	6.60308	7.69288	3.1607	3.10937	0.414148
	12	32.6096	30.2668	32.722	34.0952	34.2054	34.7569	35.4812	36.0932	34.1176	30.8687	25.7294	34.6874	36.9644	36.7159	36.1877	38.0453	37.4513	35.832	31.9415	24.3649	36.6581	38.2064	36.5699	36.3889	35.6723	34.0165	31.5133	25.9517	17.9411	30.2234	34.5728	33.5968	31.9711	29.2617	26.635	23.2282	17.7597	12.8203	21.4914	26.2317	27.6333	26.4518	22.094	19.824	15.1392	14.5813	9.97017
	13	7.44766	6.58432	10.2371	12.321	9.11285	10.6701	10.9785	12.7724	10.5532	8.64343	4.89951	9.70219	12.4956	12.6158	14.1736	16.8647	15.3366	10.9956	13.726	10.581	7.14611	11.2786	13.309	17.8805	14.0226	17.713	12.8851	11.9638	9.25659	4.90324	8.17956	9.13467	14.5345	13.5319	11.9541	10.3149	11.2948	9.87667	3.44954	3.28686	7.38909	10.2	9.29577	10.8589	8.75509	6.29067	4.77984
	14	17.1878	22.36	23.2551	27.4983	29.979	32.8797	37.8329	37.1962	39.602	47.6377	38.8921	35.9016	40.0295	41.7254	43.8954	46.2254	55.2815	53.7882	53.9674	48.9212	41.7266	47.7413	53.6217	51.3306	64.7758	64.7736	62.374	58.2963	46.6403	38.4472	46.2684	57.126	63.443	64.4161	61.3852	52.7198	43.933	35.0253	32.0691	38.9402	43.8494	46.658	47.5546	45.7224	39.4262	36.694	27.2117
	15	27.0174	26.1487	26.7618	32.9526	30.7644	30.8148	32.5236	30.9223	29.644	27.6247	22.5076	26.2469	32.9897	36.5915	36.9265	37.3556	34.446	29.8041	23.2269	17.5824	18.8549	28.2303	30.3635	35.081	34.2875	30.0665	22.2465	15.2895	12.0226	12.638	17.2652	22.0357	26.0837	27.2142	23.0462	16.2544	9.25313	4.21572	13.144	16.331	16.668	22.4395	22.201	19.8633	11.1124	10.6888	4.81903
	16	27.5285	29.8677	23.9386	25.4245	25.8185	26.5297	28.4021	28.6118	28.9837	29.9762	33.8744	18.6956	22.7118	22.3973	22.4146	23.7388	23.0589	23.5713	25.1663	30.3591	10.8595	19.0253	18.0005	16.7736	16.3975	15.7493	15.2141	18.9104	22.0319	1.38927	11.067	11.8279	10.7215	9.81485	9.01359	9.26414	11.0525	8.54671	2.33037	3.81561	6.18322	5.97887	5.41026	4.90476	5.47862	5.99243	7.46657
	17	23.7397	24.2611	15.6466	24.7667	30.1657	31.4012	32.1307	31.3332	30.1577	24.707	19.659	14.6421	25.0838	32.2374	38.5329	41.542	35.7106	30.9202	23.5263	10.9572	14.611	22.7964	29.5389	35.7504	39.9009	36.8459	22.5062	16.3279	5.39728	12.0843	15.9858	20.3933	23.6378	26.4032	23.2617	16.5217	13.1594	8.31463	7.83981	13.4362	15.5533	17.662	16.8332	16.3119	13.3485	12.9243	12.6683
	18	27.9902	19.841	30.374	41.5773	41.4966	36.5122	35.4236	32.2449	32.6712	38.2807	27.1868	26.505	41.8642	45.3571	40.0683	40.7919	42.1591	44.8427	49.1139	38.3258	36.1477	43.2469	42.1278	41.9156	42.422	45.8699	46.8684	43.3677	35.5938	24.5389	39.6128	34.4916	35.3684	32.0741	36.1613	35.2751	30.9903	23.1199	22.462	27.9586	27.1938	22.8283	19.4465	18.2846	23.3589	22.4598	17.1325
	19	19.896	18.5915	16.6314	21.6773	26.2034	24.0188	26.1003	26.4228	22.5996	21.02	15.6596	17.2746	25.3944	26.5315	30.0369	41.0446	34.7106	31.1806	23.1812	19.8455	19.6172	25.2052	27.3807	34.86	40.2158	37.8923	35.0061	30.3788	21.3032	16.9862	21.8424	24.5329	29.3607	32.6058	30.8008	28.5144	27.4141	25.0762	12.7547	17.7308	17.7308	20.0706	22.3043	23.2279	23.5517	23.1453	20.4487
